# Supplementary material for: Psychological processes underlying the association between childhood trauma and psychosis in daily life: an experience sampling study
Source: Psychol Med. 2016 Jul 12;46(13):2799–813. doi: 10.1017/S003329171600146X (PMC5358473; doi:10.1017/S003329171600146X)
Supplement: Supplementary file 1 [file S003329171600146Xsup.zip]

Archive with 2 entries (2 files):
- S003329171600146Xsup001.docx
- S003329171600146Xsup002.docx
